# Supplementary material for: Assessment of the use and need for an integrated molecular surveillance of tuberculosis: an online survey in Germany
Source: BMC Public Health. 2019 Mar 18;19:321. doi: 10.1186/s12889-019-6631-6 (PMC6423790; doi:10.1186/s12889-019-6631-6)
Supplement: Supplementary file 2 — Qualitative answers to the survey between different groups of PHOs. (XLSX 17 kb) [file 12889_2019_6631_MOESM2_ESM.xlsx]

## Sheet: Foglio1
Answers of local public health offices (PHO)s that did not usethe molecular typing results vs. PHOs that did usethe molecular typing results
			PHOs that did not use	PHOs that did use
No. of			molecular typing results	molecualr typing results
question	Question text	Answers	n=86	n=88	p value
3.3	How did you document the results of contact tracing?	Electronically, within the reporting software	39	45	0.1212
	(Multiple answers possible)	Electronically, within another software; Name of the software (please specify)	27	37	0.1596
		Paper-based	67	62	0.3008
		Others (please specify)	3	5	0.7202
		Not known	5	2	0.2748
		Not applicable	2	1	0.6185
4.1	Will an IMS of TB be beneficial for your work?	Yes, as follows (please specify)	30	58	<0.0001*
		No, due (please specify)	7	3	0.3290
		Partially, as follows (please specify)	10	18	0.1487
		Not known	27	6	<0.0001*
		Not applicable	12	3	0.0153*
4.2	Which barriers do you expect for the implementation of an IMS of TB?	Costs	47	76	<0.0001*
	(Multiple answers possible)	Complex logistics of sample shipment	22	23	1.0
		Costs of sample shipment	17	19	0.8522
		Limited data management resources	12	12	1.0
		Lack of staff capacity	28	29	1.0
		Lack of capacity to assess additional information	18	16	0.7044
		Others (please specify)	8	12	0.4773
		None	7	5	0.5638
		Not known	11	4	0.0621
		Not applicable	12	5	0.0776
4.3	Which activities do you expect from regional/national public health institutes?	Detection of molecular clusters	39	71	<0.0001*
	(Multiple answers possible)	Informing the responsible local public health office about detected molecular clusters (cluster alert)	54	74	0.0010*
		Evaluation of molecular clusters	41	61	0.0054*
		Investigation of regional molecular cluster	49	69	0.0034*
		Others (please specify)	4	8	0.3708
		No expectations	5	0	0.0656
		Not known	8	2	0.0957
		Not applicable	10	2	0.0173*
Answers of local PHOs that used molecular typing results in 2016 vs. PHOs that used molecular typing results prior to 2016
			PHOs that used molecular	PHOs that used molecular
No. of			typing results in 2016	typing results prior to 2016
question	Question text	Answers	n=39	n=49	p value
2.4	Where was the molecular typing performed?	National Reference Center for Mycobacteria	34	42	1.0
	(Multiple answers possible)	Other laboratories, (please specify)	1	5	0.2211
		Not known	3	1	0.3182
		Not applicable	1	1	1.0
2.5	Which method was used for the molecular typing?	IS6110-RFLP	4	0	0.0752
	(Multiple answers possible)	Spoligotyping	20	15	0.0803
		24-loci MIRU/VNTR	18	4	<0.0001*
		Whole genome sequencing	3	4	1.0
		Others (please specify)	10	5	0.0847
		Not known	2	24	<0.0001*
		Not applicable	2	3	1.0
2.6	Who took the costs of molecular typing?	The local PHO	30	29	0.1101
	(Multiple answers possible)	The laboratory	3	8	0.3333
		The accident or working health insurance	0	1	1.0
		The medical institution responsible for the patients	2	3	1.0
		Others (please specify)	2	4	0.6893
		Not known	2	5	0.4563
		Not applicable	1	1	1.0
2.10	Were the molecular typing results systematically documented in your TB surveillance reporting software?	Yes	13	11	0.3361
		No	21	28	0.8304
		Not known	2	2	1.0
		Not applicable	3	8	0.3333
2.11	For which purpose did you use the molecular typing results?	Supporting the conduct of a contact tracing	28	34	1.0
	(Multiple answers possible)	Verification of a contact tracing (retrospective)	13	7	0.0426*
		Recognizing false positive culture outcomes	2	2	1.0
		Individual medical benefit, such as differentiation between reinfection and reactivation	10	8	0.3012
		Epidemiological studies	17	6	0.0013*
		Genotypic resistance determination	7	3	0.1008
		Others (please specify)	10	16	0.4927
		Not known	2	3	1.0
		Not applicable	1	1	1.0
2.12	Which were the benefits of molecular typing results for your work?	Exclusion of previously assumed transmission	22	11	0.0017*
		Early detection of outbreaks	16	9	0.0312*
		Detection of trans-regional transmission	14	7	0.0240*
		Transmission Detection over a longer period	21	16	0.0532
		Recognizing a false positive culture result	2	3	1.0
		Genotypic resistance determination	8	3	0.0552
		Epidemiological knowledge	20	15	0.0788
		Others (please specify)	3	4	1.0
		No benefit	0	0	1.0
		Not known	1	1	1.0
		Not applicable	0	2	0.5008
3.3	How did you document the results of contact tracing?	Electronically, within the reporting software	24	31	1.0
	(Multiple answers possible)	Electronically, within another software; Name of the software (please specify)	21	16	0.0745
		Paper-based	30	32	0.3414
		Others (please specify)	2	3	0.8414
		Not known	2	4	0.8923
		Not applicable	3	6	0.7293
4.1	Will an IMS of TB be beneficial for your work?	Yes, as follows (please specify)	33	25	0.0021*
		No, due (please specify)	0	3	0.3266
		Partially, as follows (please specify)	6	12	0.4319
		Not known	0	6	0.0660
		Not applicable	0	3	0.3266
4.2	Which barriers do you expect for the implementation of an IMS of TB?	Costs	32	44	0.4599
	(Multiple answers possible)	Complex logistics of sample shipment	7	16	0.1884
		Costs of sample shipment	6	13	0.1474
		Limited data management resources	4	8	0.6089
		Lack of staff capacity	12	17	0.8202
		Lack of capacity to assess additional information	6	10	0.5901
		Others (please specify)	7	5	0.3533
		None	4	1	0.1662
		Not known	0	0	1.0
		Not applicable	0	0	1.0
4.3	Which activities do you expect from regional/national public health institutes?	Detection of molecular clusters	32	39	1.0
	(Multiple answers possible)	Informing the responsible local public health office about detected molecular clusters (cluster alert)	34	40	0.5658
		Evaluation of molecular clusters	32	31	0.0607
		Investigation of regional molecular cluster	34	35	0.1166
		Others (please specify)	6	2	0.1315
		No expectations	0	0	1.0
		Not known	1	1	1.0
		Not applicable	0	2	0.5008
Answers of local PHOs in the federal state of Baden-Württemberg vs.PHOs in all other federal states
			PHOs in the federal state
No. of			of Baden-Württenberg	All other PHOs
question	Question text	Answers	n=23	n=151	p value
4.1	Will an IMS of TB be beneficial for your work?	Yes, as follows (please specify)	18	70	0.0063*
		No, due (please specify)	1	9	1.0
		Partially, as follows (please specify)	2	26	0.3783
		Not known	2	31	0.2557
		Not applicable	1	14	0.6961
4.2	Which barriers do you expect for the implementation of an IMS of TB?	Costs	17	106	0.8098
	(Multiple answers possible)	Complex logistics of sample shipment	4	41	0.4450
		Costs of sample shipment	3	33	0.4176
		Limited data management resources	3	21	1.0
		Lack of staff capacity	9	48	0.4835
		Lack of capacity to assess additional information	4	30	1.0
		Others (please specify)	4	16	0.3090
		None	2	10	0.6615
		Not known	3	12	0.4238
		Not applicable	3	14	0.4749
4.3	Which activities do you expect from regional/national public health institutes?	Detection of molecular clusters	23	87	<0.0001*
	(Multiple answers possible)	Informing the responsible local public health office about detected molecular clusters (cluster alert)	15	113	0.3218
		Evaluation of molecular clusters	14	108	0.3314
		Investigation of regional molecular cluster	13	105	0.2356
		Others (please specify)	2	10	0.6615
		No expectations	1	4	0.5122
		Not known	2	8	0.6234
		Not applicable	3	9	0.1993
